# Supplementary material for: Assessing the Utility of Hydrogen, Carbon and Nitrogen Stable Isotopes in Estimating Consumer Allochthony in Two Shallow Eutrophic Lakes
Source: PLoS One. 2016 May 11;11(5):e0155562. doi: 10.1371/journal.pone.0155562 (PMC4863965; doi:10.1371/journal.pone.0155562)
Supplement: S1 Dataset — (XLSX) [file pone.0155562.s001.xlsx]

## Sheet: Sheet1
S1 Dataset. Stable HCN isotope data for Syväranta et al. "Assessing the utility of hydrogen, carbon and nitrogen stable isotopes in estimating consumer allochthony in two shallow eutrophic lakes"
Sample	Species	Lake	d13C	d15N	d2H1	d2H2	%C	%N	%H
fish	rudd	Gollinsee	-26.6453	5.13375	-132.178	2.96149	46.1728	14.0863	5.94011
fish	roach	Gollinsee	-29.1123	4.4745	-131.697	16.0238	46.9469	14.0524	6.15179
fish	sunbleak	Gollinsee	-29.1012	7.88844	-131.07	-29.3831	46.1625	14.2093	6.15256
fish	perch	Gollinsee	-29.4076	7.6489	-128.712	-2.92292	45.2119	14.2189	5.84257
fish	rudd	Gollinsee	-26.7141	5.91718	-126.036	-0.0185301	45.1354	14.0616	6.09357
fish	roach	Gollinsee	-28.8084	6.26154	-131.759	11.1684	47.039	14.3362	5.91333
fish	perch	Gollinsee	-29.2349	7.46883	-131.372	-10.2268	45.2028	14.2578	6.01438
fish	roach	Gollinsee	-29.2408	6.43688	-130.377	-12.2883	44.8908	13.9824	6.12189
fish	rudd	Gollinsee	-28.6725	7.12546	-124.758	5.45851	45.3093	13.9794	6.12941
fish	sunbleak	Gollinsee	-29.5298	7.77788	-129.795	2.67538	46.9345	14.1239	6.242
fish	sunbleak	Gollinsee	-29.4165	6.20481	-132.329	5.33089	46.068	14.4618	6.08355
fish	roach	Gollinsee	-29.3637	5.718	-133.979	-4.8461	45.6008	13.4317	6.21779
fish	roach	Gollinsee	-29.423	5.0945	-127.403	-16.2263	47.95	14.2608	6.0984
fish	juvenile	Gollinsee	-31.1725	6.719	-122.099	-47.3176	46.1477	10.8299	5.67476
fish	juvenile	Gollinsee	-27.838	5.7316	-145.476	-49.708	49.0983	11.2418	6.36157
fish	juvenile	Gollinsee	-29.963	4.2266	-164.277	-55.0955	48.6189	11.4356	6.28079
fish	juvenile	Gollinsee	-30.1215	4.764	-167.23	-53.9281	43.8485	10.2817	6.20019
fish	juvenile	Gollinsee	-30.382	6.27275	-125.209	-25.2866	44.9816	12.4728	5.90083
fish	juvenile	Gollinsee	-30.7467	6.1725	-132.677	-34.4897	42.1722	10.9488	6.33132
fish	roach	Gollinsee	-27.148	5.621	-142.547	-20.507	45.9357	13.6853	6.18927
fish	roach	Gollinsee	-27.6053	5.16425	-141.024	-18.5549	47.9267	14.4368	6.23645
fish	rudd	Gollinsee	-26.4251	5.70503	-139.527	6.37833	46.4747	14.1933	6.2147
fish	roach	Gollinsee	-26.9023	5.13675	-141.986	-18.5864	43.9236	13.2309	6.17729
fish	rudd	Gollinsee	-26.9357	5.27057	-140.337	-20.0462	47.336	14.5994	6.26959
fish	roach	Gollinsee	-27.424	5.002	-141.984	-23.7744	48.1016	14.7345	6.08223
fish	sunbleak	Gollinsee	-28.4592	5.95939	-140.905	-35.5381	49.8115	13.7238	6.49666
fish	sunbleak	Gollinsee	-28.1897	7.01402	-144.068	-32.2596	48.0396	13.4852	6.35047
fish	sunbleak	Gollinsee	-27.9606	6.46058	-145.854	-37.6236	47.3705	13.4613	6.31474
fish	rudd	Gollinsee	-26.7413	4.87942	-141.865	-25.7404	46.4399	14.0618	6.14885
fish	roach	Gollinsee	-26.6123	5.98775	-138.807	-29.1171	46.0605	13.9123	6.2283
fish	Roach	Gollinsee	-31.2158	3.99951	-156.772	-29.9249	50.4996	15.3238	6.23366
fish	Roach	Gollinsee	-27.7789	2.85292	-151.979	-8.51101	50.5775	15.9293	6.27747
fish	Roach	Gollinsee	-32.0471	5.22985	-154.283	-14.9611	50.8089	14.2003	6.35631
fish	roach	Schulzensee	-28.7057	4.31321	-136.153	-13.7382	46.3591	13.9561	6.17399
fish	sunbleak	Schulzensee	-32.53	9.35225	-141.847	-6.40345	44.625	13.4155	6.08919
fish	roach	Schulzensee	-30.3385	6.39275	-136.356	-16.713	45.9037	13.8408	6.09845
fish	roach	Schulzensee	-30.4095	6.52375	-147.834	-23.7946	40.422	12.0311	6.31163
fish	roach	Schulzensee	-32.0084	8.60296	-136.109	-21.1966	44.955	14.1659	5.9592
fish	roach	Schulzensee	-32.4185	8.1255	-135.268	-11.4232	45.3092	13.56	6.29598
fish	roach	Schulzensee	-32.9657	8.22191	-139.227	-19.3839	45.9662	14.0896	6.11856
fish	sunbleak	Schulzensee	-32.695	8.97525	-137.112	-20.669	45.4684	13.2873	6.07184
fish	rudd	Schulzensee	-27.9413	6.45075	-129.233	20.154	47.3519	14.2668	6.20384
fish	roach	Schulzensee	-28.4925	5.83775	-143.074	-6.00028	45.2265	13.8449	6.12205
fish	rudd	Schulzensee	-26.911	4.77025	-137.817	-2.56003	47.3456	13.9385	6.4364
fish	sunbleak	Schulzensee	-32.7553	8.965	-133.791	-4.25566	44.8677	13.2742	5.99036
fish	juvenile	Schulzensee	-34.5395	7.148	-142.154	-40.5757	44.4375	10.6781	6.0185
fish	juvenile	Schulzensee	-30.362	4.3296	-147.878	-75.4674	50.1487	10.8298	5.8028
fish	juvenile	Schulzensee	-30.047	3.7876	-147.591	-69.6708	45.6936	10.2387	6.11861
fish	juvenile	Schulzensee	-32.3835	6.243	-133.951	-43.4997	43.7878	11.2968	5.88399
fish	juvenile	Schulzensee	-34.2575	7.45	-135.044	-37.2549	44.0667	11.5947	6.13478
fish	juvenile	Schulzensee	-34.5955	7.595	-144.915	-49.3328	47.0545	10.9495	5.97899
fish	sunbleak	Schulzensee	-30.7506	7.23679	-141.283	-30.6562	47.1798	13.8387	6.27386
fish	rudd	Schulzensee	-29.2805	7.1873	-131.912	-18.6308	48.3114	14.895	6.37837
fish	rudd	Schulzensee	-27.2992	4.98732	-135.438	-9.41445	47.5549	14.7516	6.33024
fish	roach	Schulzensee	-31.0055	5.5095	-139.608	-12.1713	45.4127	14.2803	6.25697
fish	sunbleak	Schulzensee	-30.99	8.49421	-135.784	-33.2614	47.7069	14.3405	6.4337
fish	roach	Schulzensee	-31.6083	5.097	-147.014	-31.0226	45.0796	12.7625	5.91918
fish	roach	Schulzensee	-32.4165	5.2535	-151.186	-35.8254	46.9767	11.8379	6.43207
fish	roach	Schulzensee	-30.4025	4.3925	-146.518	-53.8671	47.8452	13.8013	6.67697
fish	roach	Schulzensee	-29.8308	5.92775	-136.314	-19.3643	46.7752	14.0434	6.30151
fish	pike	Schulzensee	-30.4409	6.79845	-145.041	-31.8338	47.2875	14.5766	6.38699
fish	rudd	Schulzensee	-29.2443	6.04749	-134.345	-30.9508	47.071	14.3618	6.39879
fish	roach	Schulzensee	-30.7825	5.3895	-143.448	-12.5979	45.9543	14.021	6.31445
fish	sunbleak	Schulzensee	-31.0848	8.05041	-145.753	-20.2915	47.9802	14.5709	6.2689
fish	Pike	Schulzensee	-30.4304	6.50569	-132.368	8.7708	50.4737	16.2373	6.1753
fish	Pike	Schulzensee	-29.9441	7.1888	-125.228	10.2184	50.4272	16.2281	6.15174
fish	Pike	Schulzensee	-30.1421	6.42506	-127.213	-1.92485	50.2295	16.2833	6.10405
fish	Tench	Schulzensee	-31.3125	4.29539	-129.9	-1.07214	46.2901	12.7797	6.17908
fish	Tench	Schulzensee	-31.2233	4.64094	-123.401	16.3568	46.6458	12.9351	6.31293
fish	Roach	Schulzensee	-31.2158	3.99951	-152.105	5.96385	50.4996	15.3238	6.43742
fish	Roach	Schulzensee	-32.0471	5.22985	-171.523	-52.8812	50.8089	14.2003	6.3886
fish	Roach	Schulzensee	-31.1714	5.39225	-150.481	-18.7926	48.9125	14.739	6.18152
benthic invertebrate	Anodonta anatina	Gollinsee	-32.7887	2.93937	-108.612	53.2458	48.9215	7.69186	6.44136
benthic invertebrate	Limnephilus marmoratus	Gollinsee	-28.3222	4.31511	-113.941	10.9093	46.6976	10.1718	6.1986
benthic invertebrate	Asellus aquaticus	Gollinsee	-27.7477	2.29505	-124.249	-2.95367	36.0526	7.69848	5.09315
benthic invertebrate	Asellus aquaticus	Gollinsee	-27.2726	1.3388	-115.254	-3.69991	37.0547	7.69604	5.00091
benthic invertebrate	Coenagrion sp.	Gollinsee	-30.2736	5.2988	-125.395	15.5601	48.1856	10.6035	6.27049
benthic invertebrate	Erpobdella testacea	Gollinsee	-28.2593	3.47475	-122.091	24.3321	49.0996	12.3064	4.61814
benthic invertebrate	Anodonta anatina	Gollinsee	-31.313	3.91972	-107.254	26.0142	45.6667	6.62384	6.51937
benthic invertebrate	Anodonta anatina	Gollinsee	-30.7486	4.29917	-128.489	-8.1191	31.08	5.83307	6.1981
benthic invertebrate	Coenagrion sp.	Gollinsee	-28.2003	3.721	-124.746	-16.2207	47.1512	10.9367	4.73467
benthic invertebrate	Phryganea sp.	Gollinsee	-28.8832	3.55091	-125.959	-32.4145	51.4359	9.75358	6.74508
benthic invertebrate	Chironominae	Gollinsee	-27.975	0.08875	-118.774	6.55375	44.5836	10.4646	5.96592
benthic invertebrate	Chironominae	Gollinsee	-27.8755	0.715404	-117.126	11.4185	45.1534	10.8511	5.79051
benthic invertebrate	Asellus aquaticus	Gollinsee	-26.0646	1.88525	-118.238	-1.67924	34.0346	7.84876	3.96543
benthic invertebrate	Asellus aquaticus	Gollinsee	-24.9096	1.4037	-104.235	10.0886	31.5105	7.49232	3.97053
benthic invertebrate	Chironominae	Gollinsee	-29.0383	1.683	-129.674	-5.22624	45.7177	10.2262	6.01524
benthic invertebrate	Asellus aquaticus	Gollinsee	-27.0183	1.616	-115.956	-6.33544	33.191	7.99857	4.31531
benthic invertebrate	Stagnicola sp.	Schulzensee	-27.8987	2.2135	-142.946	-21.508	40.9452	9.34568	5.95436
benthic invertebrate	Stagnicola sp.	Schulzensee	-28.4788	1.6025	-121.479	7.35687	40.276	9.26418	5.30568
benthic invertebrate	Stagnicola sp.	Schulzensee	-28.0855	1.03312	-117.795	-20.2052	45.9822	12.191	6.16313
benthic invertebrate	Stagnicola sp.	Schulzensee	-28.663	1.08534	-116.193	-20.9324	46.7294	11.4287	6.19505
benthic invertebrate	Platycnemis pennipes	Schulzensee	-34.3448	5.08975	-129.814	-26.1805	48.803	9.95015	6.44677
benthic invertebrate	Asellus aquaticus	Schulzensee	-28.1953	1.19075	-111.321	9.87458	33.0139	7.49618	4.48215
benthic invertebrate	Limnephilus marmoratus	Schulzensee	-29.9232	2.0443	-123.495	-9.22288	47.4217	7.52068	6.69132
benthic invertebrate	Anabolia furcata	Schulzensee	-28.7877	0.98419	-186.644	-82.5763	51.0526	7.47326	7.19187
benthic invertebrate	Cordulia aenea	Schulzensee	-29.4907	1.69344	-117.35	-2.18441	43.7133	11.0382	6.11191
benthic invertebrate	Platycnemis pennipes	Schulzensee	-30.4176	4.3008	-130.741	-16.306	46.7886	11.571	6.24186
benthic invertebrate	Chironominae	Schulzensee	-31.6426	1.65796	-135.676	-21.5947	46.0084	10.4386	6.34384
benthic invertebrate	Chironominae	Schulzensee	-31.5212	1.26061	-139.263	-24.3955	44.3052	10.4529	6.12795
benthic invertebrate	Asellus aquaticus	Schulzensee	-27.3205	0.309448	-110.274	26.6426	30.7806	8.08105	4.34799
benthic invertebrate	Asellus aquaticus	Schulzensee	-26.4153	0.283541	-113.924	24.217	29.1268	7.58217	4.27768
benthic invertebrate	Pseudanodonta complanata	Schulzensee	-33.3914	2.45911	-145.136	-31.4813	43.6013	9.86695	5.99686
benthic invertebrate	Pseudanodonta complanata	Schulzensee	-33.3778	2.21419	-136.666	4.37869	46.2546	9.0849	6.52307
benthic invertebrate	Pseudanodonta complanata	Schulzensee	-34.1788	2.083	-146.809	-14.1527	47.0156	9.088	6.72464
zooplankton		Gollinsee	-30.0084	2.3778	-162.877	-74.6244	43.8792	8.71398	6.28582
zooplankton		Gollinsee	-29.6594	2.3338	-155.851	-40.3982	41.1681	8.20024	5.99583
zooplankton		Gollinsee	-31.5908	3.2585	-160.264	-88.6042	49.4463	10.8406	6.46181
zooplankton		Gollinsee	-35.6221	5.06718	-145.502	-51.2533	44.5231	11.1518	5.24195
zooplankton		Gollinsee	-32.2264	8.2718	-153.34	-56.091	44.4261	10.7051	6.3691
zooplankton		Gollinsee	-29.5264	6.2478	-181.074	-114.913	48.7398	9.15964	7.41438
zooplankton		Gollinsee	-28.1834	4.1968	-167.203	-84.883	47.374	10.4798	6.94364
zooplankton		Gollinsee	-28.0634	3.3958	-168.429	-118.36	48.5551	10.4522	6.82479
zooplankton		Gollinsee	-28.8834	6.4778	-162.42	-32.3763	42.9395	10.4531	6.50566
zooplankton		Schulzensee	-37.8357	3.01247	-159.719	-72.496	50.5203	12.7294	6.07797
zooplankton		Schulzensee	-30.7518	1.8925	-151.153	-118.379	47.6083	9.62467	6.30997
zooplankton		Schulzensee	-30.1498	2.3965	-153.446	-94.7738	44.4623	9.49846	6.09252
zooplankton		Schulzensee	-30.3858	3.5455	-142.24	-61.385	44.7793	10.924	5.98816
zooplankton		Schulzensee	-32.2507	4.2375	-164.289	-86.0435	47.3916	10.9455	6.22575
zooplankton		Schulzensee	-34.2248	4.6695	-163.115	-113.138	49.301	10.8908	6.36969
zooplankton		Schulzensee	-34.0265	5.2045	-163.839	-82.6879	47.3408	9.47529	6.72824
zooplankton		Schulzensee	-36.5168	6.0935	-154.836	-37.565	45.5388	10.7274	6.48724
zooplankton		Schulzensee	-33.6748	5.1285	-144.399	-29.4317	41.8888	9.69466	5.45532
zooplankton		Schulzensee	-37.2587	7.7205	-151.968	-17.0268	45.7589	10.7458	6.73773
aquatic plant	Nymphaea	Gollinsee	-23.539	-2.19983	-119.849	-12.8206	32.9613	2.56996	4.99344
aquatic plant	Ceratophyllum	Schulzensee	-20.5082	-4.94858	-108.016	12.7907	32.1827	1.18825	4.67894
aquatic plant	Ceratophyllum	Schulzensee	-25.7118	-5.59	-75.9835	56.424	30.0267	2.8843	5.27462
aquatic plant	Nymphaea	Schulzensee	-24.0143	-3.395	-111.886	-42.9673	31.879	4.28498	5.06342
aquatic plant	Reed	Gollinsee	-25.667	0.0954091	-94.0706	-5.0984	35.1905	2.58556	5.81801
aquatic plant	Reed	Schulzensee	-26.0373	0.345238	-103.262	1.73079	35.5224	3.25453	5.90448
aquatic plant	Phytoplankton	Gollinsee	-36.2508	1.049	-173.918	-135.077	26.1748	5.40967	4.91797
aquatic plant	Phytoplankton	Schulzensee	-34.6888	-0.7775	-164.689	-137.674	32.6819	8.84532	5.59437
aquatic plant	Phytoplankton	Schulzensee	-29.8616	4.47336	-139.924	-89.1975	23.9735	2.62554	4.397
aquatic plant	Periphyton	Schulzensee	-26.7283	0.919599	-161.499	-122.503	24.1477	1.64419	4.09299
aquatic plant	Periphyton	Schulzensee	-28.2577	1.57559	-161.313	-109.702	17.8687	1.04575	3.201
aquatic plant	Periphyton	Gollinsee	-26.3496	1.60673	-174.394	-83.6556	15.3535	0.761451	2.80304
aquatic plant	Periphyton	Gollinsee	-26.5349	1.40808	-169.299	-159.019	26.2778	2.21526	4.8713
terrestrial plant	Alder	Gollinsee	-29.2967	-0.20175	-135.233	-71.1666	38.5637	1.15933	5.87241
terrestrial plant	Alder	Schulzensee	-29.9117	-1.11111	-134.561	-49.1827	38.165	1.37639	5.93142
terrestrial plant	Alder (Detritus)	Gollinsee	-28.7353	-0.747552	-151.191	-109.443	39.8828	1.59673	5.89128
terrestrial plant	Alder (Detritus)	Schulzensee	-29.1296	-1.4	-138.752	-77.1027	39.736	1.3821	5.77775
terrestrial plant	Birch	Gollinsee	-29	-0.5	-143.2	-75.1136	38.8371	1.73972	6.34458
terrestrial plant	Birch	Schulzensee	-29.5	-1.3	-136.9	-101.923	39.6655	2.0577	6.44808
water		Gollinsee			-33
water		Schulzensee			-28
						d2H1 =	Equilibrated under laboratory air (d2H = -91±8‰)
						d2H2 =	Equilibrated under 2H enriched water vapor (d2H = +354 ±1.3‰)
